# Supplementary material for: Phenotypic flux: The role of physiology in explaining the conundrum of bacterial persistence amid phage attack
Source: Virus Evol. 2022 Sep 15;8(2):veac086. doi: 10.1093/ve/veac086 (PMC9547521; doi:10.1093/ve/veac086)
Supplement: veac086_Supp [file veac086_supp.zip]

Archive with 1 entries (1 files):
- Phage_review_SI.pdf
